# Supplementary material for: Uptake, Elimination and Effects of Cosmetic Microbeads on the Freshwater Gastropod Biomphalaria glabrata
Source: Toxics. 2022 Feb 14;10(2):87. doi: 10.3390/toxics10020087 (PMC8880069; doi:10.3390/toxics10020087)
Supplement: Supplementary file 1 [file toxics-10-00087-s001.zip]

Archive with 1 entries (1 files):
- toxics-1567745-supplementary.pdf
